# Supplementary material for: Dataset on structure and mechanical properties of electrospun polyacrylonitrile nanofibrous mesh reinforced by halloysite nanotubes
Source: Data Brief. 2018 Nov 14;21:2170–8. doi: 10.1016/j.dib.2018.11.039 (PMC6276548; doi:10.1016/j.dib.2018.11.039)
Supplement: Supplementary file 2 — Supplementary material [file mmc2.xls]

## Sheet: Fibre Structural Analysis
(A)	PAN fibre diameters, Pore size
	Mean Diameter of PAN fibre	FDiamPAN	0.5
	Mean Diameter of PAN/HNT fibre	FDiamPANHNT	0.6
	Mean pore diameter of fibrous mesh (PAN & PAN/HNT)	PoreDiam	2
	Estimating the volume fraction of water uptake	Ordr Mag Est VH2O	0.941176	NOTE: Using FDiamPAN
	Estimating the volume fraction of water uptake	Ordr Mag Est VH2O	0.917431	NOTE: Using FDiamPANHNT
(B)	Volume fractions of PAN, HNT, Water
			Dry	Wet
	Volume fraction of HNT	VHNT	0.00470487	0.000683389
	Volume fraction of PAN	VPAN	0.995295	0.152505
	Volume fraction of H2O	VH2O	0	0.846812
	Weighted coefficient associated with Volume fraction of HNT, Eq. 7 (research article)	alpha(HNT)	1	0.145251
	Weighted coefficient associated with Volume fraction of PAN, Eq. 7 (research article)	alpha(PAN)	1	0.153226
		VHNT/VPAN	0.00472711	0.0044811
			alpha(HNT)	alpha(PAN)
	Order of magnitude estimate base on strength measurement, i.e. sU,dry/sU,wet (Expt Data, research article)	Weighted coefficient in Eq 7 (research article)	0.145251	0.153226

## Sheet: Stiffness and Strength
	Mathematical modelling parameters used for PLA/HNT composite mesh
	(A)	Rule of Mixture model for mesh fracture strength, sU			(B)	Halpin-Tsai model for the mesh stiffness, E (Dong et al. 2015, Composites Part A, 76, 28–36)
			Mesh				Mesh
			PAN/HNT	PAN/HNT			PAN/HNT	PAN/HNT
		STATES	DRY	WET		STATES	DRY	WET
		Density of HNT(#) g/cm3	2.53	2.53		Density of HNT(#) g/cm3	2.53	2.53
		Density of PAN (#) g/cm3	1.184	1.184		Density of PAN (#) g/cm3	1.184	1.184
		Fracture strength of HNT, sHNT (MPa) order mag (*)	2000	2000		Stiffness of HNT, EHNT (MPa) (**)	130000	130000
		PAN material, average stress (MPa) (+)	24.8	24.8		Stiffness of PAN material (MPa) (++)	274.6	274.6
		Fracture strength of PAN mesh, sPAN (MPa) EXPERIMENT	24.8	3.8		Stiffness of PAN mesh, EPAN (MPa) EXPERIMENT	274.6	24.6
		Weight fraction of HNT, VHNT w/w	0.01	0.01		Weight fraction of HNT, VHNT w/w	0.01	0.01
		Volume fraction of HNT, VHNT	0.00470487	0.000683389		Volume fraction of HNT, VHNT	0.00470487	0.000683389
		Volume fraction of PAN, VPAN	0.995295	0.152505		Volume fraction of PAN, VPAN	0.995295	0.152505
		Volume fraction of water, VH2O	0	0.846812		Volume fraction of water, VH2O	0	0.846812
		Weighted coefficient associated with Volume fraction of HNT, Eq 7 (research article), alpha(HNT)	1	0.145251		Weighted coefficient associated with Volume fraction of HNT, Eq 7 (research article), alpha(HNT)	1	0.145251
		Weighted coefficient associated with Volume fraction of PAN, Eq 7 (research article), alpha(PAN)	1	0.153226		Weighted coefficient associated with Volume fraction of PAN, Eq 7 (research article), alpha(PAN)	1	0.153226
		Fracture strength of PAN/HNT mesh, sU (MPa) PREDICTED, Eq 1 and 8 (research article)	34.0931	5.1489		(Half) HNT Aspect ratio, q' = L/D, see Fig 3B (research article)	8	8
		Fracture strength of PAN/HNT mesh, sU (MPa) EXPERIMENT, MEAN	35.8	5.2		HNT Aspect ratio, q (=2*q')	16	16
						Halpin–Tsai model Eq 6 (research article), nn (= (EHNT/EPAN - 1)/(EHNT/EPAN + q))	0.965265	0.965265
		(*) Greater than the yield strength, sY (Goh et al. (2014), Mechanics of halloysite nanotubes, in Natural Mineral Nanotubes, CRC Press)				Halpin–Tsai model Eq 4 (research article), Constant of proportionality c	1.66	0.22
		(#) Reference From Sigma Aldrich				Stiffness of PAN/HNT mesh, E PREDICTED Eq 3 and 9 (research article)	491.189	61.0899
		(+) To order of magnitude, equal to the fracture strength of PAN, sPAN (Dry state)				Stiffness of PAN/HNT mesh, E EXPERIMENT	492	61.6
						(**) REF: Order of magnitude estimate from Lu et al. 2011, Journal of Nanoscience and Nanotechnology, 11, 7789-7793
						(#) Reference from Sigma Aldrich
						(++) To order of magnitude, equal to stiffness of PAN, EPAN (Dry state)

## Sheet: Water Flux Analysis
	(A)	Oil-Water separation modelling
	Part I	Oil-Water Separation Prediction
	Descriptions	Dimentional Units	Symbol	PAN/HNT	PAN	Ratio, JwPANHNT/JwPAN
	Water flux, Eq 11,13 (research article) (*)	L/[(mˆ2).h] ($$)	Jw	135.035	98.6627	1.36865
	Water flux, Eq 11,13 (research article) (*)	L/[(mˆ2).s]	Jw	0.0375097	0.0274063
	Maximum Pressure Applied	Pa, or N/m2 or kg/[m.s2]	P(applied)	5200000	3800000
	Osmotic Pressure in oil/water mixture (@)	Pa, or N/m2 or kg/[m.s2]	P(oil/water) Pa	2400	2400
	Scale factor, Eq 12 (research article) (**)	L/J	v_w/RT	7.21674e-06	7.21674e-06
	Water permeability (#)	[m.m/s]	p_w	1e-09	1e-09
	Layer thickness (&)	m	h0	1e-06	1e-06
	(**) NOTE: v_w is molar volume of water = 0.018; v_w/RT== 18e-3*1e-3/8.314/300=7.2167e-6 (L/J)
	(@) NOTE: Li 2006 Osmotic pressure = 2.4/100 * 0.1 MPa
	(#) NOTE: p_w = 1e-9 m2/s, Choi 2015, ACS Nano, 9, 345–355
	(&) NOTE: h0 = 0.01 mm (approx)
	(*) NOTE: In this worksheet, all calculations accounted for steady-state volumetric water flux model (Jw) through the film (Geise 2014, Progress in Polymer Science, 39, 1–42)
	($$) NOTE: to convert L/(mˆ2).s to L/(mˆ2).h, multiply by 3600
	Part II	Oil-Water Separation Experimental Data
	Descriptions	Dimentional Units	Symbol	PAN/HNT	PAN	Ratio, JwPANHNT/JwPAN
	Water flux (##)	L/[(mˆ2).h]	Jw	86	81	1.06173
	(##) NOTE: Both values of Jw for PAN/HNT and PAN are taken from Makaremi et al. (2015), J Phys Chem, 119, 7949−7958
	(B)	Desalination modelling
	Descriptions	Dimentional Units	Symbol	PAN/HNT	PAN	Ratio, JwPANHNT/JwPAN
	Water flux, Eq 11,13 (research article) (*)	L/[(mˆ2).h] ($$)	Jw	62.3527	25.9803	2.4
	Water flux, Eq 11,13 (research article) (*)	L/[(mˆ2).s]	Jw	0.0173202	0.00721674
	Maximum Pressure Applied	Pa, or N/m2 or kg/[m.s2]	P(applied)	5200000	3800000
	Osmotic Pressure in NaCl solution ($)	Pa, or N/m2 or kg/[m.s2]	P(NaCl/water)	2800000	2800000
	Scale factor, Eq 12 (research article) (**)	L/J	v_w/RT	7.21674e-06	7.21674e-06
	Water permeability (#)	[m.m/s]	p_w	1e-09	1e-09
	Layer thickness (&)	m	h0	1e-06	1e-06
	NOTE: Jw(PAN/HNT) comparable to PA mLBL flux (Choi 2015, ACS Nano, 9, 345–355)
	NOTE: Jw(PAN) comparable to PA mLBL flux (Choi 2015, ACS Nano, 9, 345–355)
	(#) NOTE: p_w = 1e-9 m2/s, Choi 2015
	(&) h0 = 0.01 mm (approx)
	($) NOTE: osmotic pressure derived from ionic concentration of salt water = 1.13 Mol/L (Dourgherty 2001, J. Phys. Chem. B, 105, 4514-4519) at 278 K
	(**) NOTE: v_w is molar volume of water = 0.018; v_w/RT== 18e-3*1e-3/8.314/300=7.2167e-6 (L/J)
	(*) In this worksheet, all calculations take into account steady-state volumetric water flux model (Jw) through the film (based on Geise 2014, Progress in Polymer Science, 39, 1–42)
	($$) NOTE: to convert L/(mˆ2).s to L/(mˆ2).h, multiply by 3600
